# Supplementary material for: Effect of Brominated Epoxy Resin Content on Thermophysical and Mechanical Properties of Intumescent Fire-Protective Coatings
Source: Polymers (Basel). 2026 Feb 14;18(4):484. doi: 10.3390/polym18040484 (PMC12944359; doi:10.3390/polym18040484)
Supplement: Supplementary file 1 [file polymers-18-00484-s001.zip]

Archive with 1 entries (1 files):
- polymers-4125887-supplementary.pdf
